# Supplementary material for: Copy Number Variation Is a Fundamental Aspect of the Placental Genome
Source: PLoS Genet. 2014 May 1;10(5):e1004290. doi: 10.1371/journal.pgen.1004290 (PMC4006706; doi:10.1371/journal.pgen.1004290)
Supplement: Table S1 — UR domains in e9.5 TGCs (aCGH). UR domain location and size in e9.5 TGCs based on aCGH data. UR domains were called using the program cghFLasso [21] with a FDR of 0.0001. Asterisks mark UR domains found in both aCGH biological replicates, but only four to five out of the six WGS biological replicates. (XLSX) [file pgen.1004290.s010.xlsx]

## Sheet: Sheet1
Chromosome	Start-Stop	Size (bp)
1	25,773,427-29,128,068	3354642
1	101,365,447-105,720,596	4355150
1	110,379,623-118,885,246	8505624
1	142,272,065-144,264,702	1992638
1	146,977,407-150,845,055	3867649
2	40,614,368-42,680,065	2065698
2*	86,755,225-88,517,742	1762518
2	96,166,647-100,075,888	3909242
3	43,840,461-47,919,524	4079064
3	71,406,051-73,517,796	2111746
3	110,878,881-114,474,494	3595614
4	26,522,055-30,466,328	3944274
4	64,816,107-68,543,410	3727304
4	74,834,115-79,825,941	4991827
4	90,149,194-92,628,748	2479555
5	47,392,456-49,414,422	2021967
5	55,696,889-61,597,303	5900415
5	69,671,293-70,902,415	1231123
5*	79,129,659-81,041,931	1912273
5	82,093,832-85,501,663	3407832
6	74,904,628-79,946,126	5041499
6	102,708,606-105,955,746	3247141
7	60,197,191-61,772,089	1574899
7*	68,104,318-69,141,711	1037394
8	50,546,467-54,099,592	3553126
8	99,844,241-104,899,818	5055578
10	47,152,143-49,357,068	2204926
10	100,536,200-103,838,396	3302197
11	13,344,212-14,882,216	1538005
11	37,281,168-39,728,748	2447581
12	47,010,624-51,026,322	4015699
12	61,977,035-64,764,735	2787701
12	94,434,758-98,202,987	3768230
13	86,064,693-89,138,943	3074251
14	81,519,761-85,908,297	4388537
14	89,320,191-98,749,568	9429378
14	107,603,368-114,022,963	6419596
15	14,441,128-23,630,377	9189250
15	45,912,719-49,535,641	3622923
16	66,920,192-69,600,928	2680737
16	71,005,044-74,920,927	3915884
16	79,809,911-83,408,166	3598256
17	90,173,853-94,038,709	3864857
18	16,137,024-18,525,514	2388491
19	49,746,130-51,175,240	1429111
