# Supplementary material for: Copy Number Variation Is a Fundamental Aspect of the Placental Genome
Source: PLoS Genet. 2014 May 1;10(5):e1004290. doi: 10.1371/journal.pgen.1004290 (PMC4006706; doi:10.1371/journal.pgen.1004290)
Supplement: Table S2 — Underrepresentation/Overrepresentation in e9.5 TGCs, TS cells and Megakaryocytes (Placenta Disk Array as Control). Summary of array results for the following conditions: TGCs vs. embryos, ES cells vs. TS cells, and megakaryocytes vs. embryos. The cghFLasso program utilizes reference arrays to call underrepresentations/overrepresentations [21]. Therefore, this table summarizes calls when the TGCs/embryo, ES/TS cells, and megakaryocyte/embryo arrays were compared to the placenta disk/embryo arrays. A underrepresentation or overrepresentation was only called if present in both biological replicates at an FDR = 0.0001. Del/Dupl = underrepresentation or overrepresentation, in TGCs, TS cells or magakaryocytes. There are only underrepresented regions (UR domains) called for e9.5 TGCs. There is only one overrepresented region in megakaryocytes (containing the following annotated genes: Pisd-ps1, Sfi1). This region is located at the end of a chromosome (Chr 11), which suggests that it is an artifact. As both cultured TS and ES cells may have underrepresentations/overrepresentations due to culturing [22], underrepresentations/overrepresentations in TS cells could also be overrepresentations/underrepresentations in ES cells. Putative underreplicated regions in TS cells generally do not correspond to UR domains in e9.5 TGCs. (XLSX) [file pgen.1004290.s011.xlsx]

## Sheet: Sheet1
Deletions/Duplications in e9.5 TGCs, TS cells and Megakaryocytes (Placenta Disk Array as Control)
Chromosome	Start Position	End Position	Size (bp)	Del/Dupl	Samples
1	25773427	29128068	3354641	Del	e9.5 TGCs
1	26305314	26305314	0	Dupl	TS cells
1	44743936	44887147	143211	Del	TS cells
1	48393134	50104465	1711331	Del	e9.5 TGCs
1	67682929	69160639	1477710	Del	e9.5 TGCs
1	101365447	106073555	4708108	Del	e9.5 TGCs
1	101783952	101807488	23536	Dupl	TS cells
1	110079516	119029898	8950382	Del	e9.5 TGCs
1	111641112	111691124	50012	Dupl	TS cells
1	141551124	141678727	127603	Del	TS cells
1	142272065	144264702	1992637	Del	e9.5 TGCs
1	146941286	150873302	3932016	Del	e9.5 TGCs
1	153397764	153436689	38925	Dupl	TS cells
2	3010301	11938676	8928375	Dupl	TS cells
2	13227837	13856397	628560	Dupl	TS cells
2	18015911	19653729	1637818	Dupl	TS cells
2	20220152	25081427	4861275	Dupl	TS cells
2	26075863	30496841	4420978	Dupl	TS cells
2	31219968	32339588	1119620	Dupl	TS cells
2	32916291	33300230	383939	Dupl	TS cells
2	33709580	37229594	3520014	Dupl	TS cells
2	37773038	44855057	7082019	Dupl	TS cells
2	40507749	42982468	2474719	Del	e9.5 TGCs
2	46748696	54602075	7853379	Dupl	TS cells
2	54418599	55913790	1495191	Del	e9.5 TGCs
2	57652334	60119430	2467096	Dupl	TS cells
2	60158836	64760129	4601293	Dupl	TS cells
2	65932294	66757259	824965	Dupl	TS cells
2	67571541	68934037	1362496	Dupl	TS cells
2	70187538	74287561	4100023	Dupl	TS cells
2	74684309	76357174	1672865	Dupl	TS cells
2	77128700	85233542	8104842	Dupl	TS cells
2	86532490	88580219	2047729	Del	e9.5 TGCs
2	88155519	88256436	100917	Dupl	TS cells
2	89000564	90804683	1804119	Dupl	TS cells
2	91173983	91656079	482096	Dupl	TS cells
2	92083614	93912009	1828395	Dupl	TS cells
2	94257300	97378817	3121517	Dupl	TS cells
2	95709127	100075888	4366761	Del	e9.5 TGCs
2	100173831	100173831	0	Del	TS cells
2	100840409	101611752	771343	Dupl	TS cells
2	102547561	105154357	2606796	Dupl	TS cells
2	105798872	108773258	2974386	Dupl	TS cells
2	110472686	112523167	2050481	Dupl	TS cells
2	112569380	113037975	468595	Dupl	TS cells
2	117770568	121036458	3265890	Dupl	TS cells
2	121273202	125827211	4554009	Dupl	TS cells
2	126839896	134451913	7612017	Dupl	TS cells
2	135583289	139222692	3639403	Dupl	TS cells
2	141347395	145681437	4334042	Dupl	TS cells
2	145866771	146037028	170257	Dupl	TS cells
2	147861971	148551833	689862	Dupl	TS cells
2	150480560	151678092	1197532	Dupl	TS cells
2	152335572	153857164	1521592	Dupl	TS cells
2	154561614	157199969	2638355	Dupl	TS cells
2	158486404	160779855	2293451	Dupl	TS cells
2	161355379	169457761	8102382	Dupl	TS cells
2	172049299	174256828	2207529	Dupl	TS cells
2	177839303	179444756	1605453	Dupl	TS cells
2	179721008	180393659	672651	Dupl	TS cells
2	180893236	181722027	828791	Dupl	TS cells
3	3000029	7036979	4036950	Del	e9.5 TGCs
3	38936759	39430870	494111	Del	TS cells
3	43734518	46574999	2840481	Del	e9.5 TGCs
3	46615516	48198345	1582829	Del	e9.5 TGCs, TS cells
3	48232646	49713443	1480797	Del	TS cells
3	49896955	50781695	884740	Del	TS cells
3	70804759	73957999	3153240	Del	e9.5 TGCs
3	110496832	114341468	3844636	Del	e9.5 TGCs
3	114366952	114474494	107542	Del	e9.5 TGCs, TS cells
3	114492143	114514109	21966	Del	TS cells
3	137517208	137620018	102810	Del	TS cells
3	148279136	148279136	0	Dupl	TS cells
4	16899178	18663114	1763936	Del	e9.5 TGCs
4	25220491	25303463	82972	Dupl	TS cells
4	26050710	30601779	4551069	Del	e9.5 TGCs
4	36443422	38691502	2248080	Del	e9.5 TGCs
4	64658272	68552413	3894141	Del	e9.5 TGCs
4	66871279	67429657	558378	Dupl	TS cells
4	74199490	74790418	590928	Del	TS cells
4	74834115	75042113	207998	Del	e9.5 TGCs, TS cells
4	75069405	79825941	4756536	Del	e9.5 TGCs
4	89878961	92738934	2859973	Del	e9.5 TGCs
4	113266186	113993117	726931	Del	TS cells
4	121649423	121767327	117904	Del	TS cells
4	135615065	135615065	0	Dupl	TS cells
4	135826124	135853273	27149	Del	TS cells
4	136277108	136672454	395346	Del	TS cells
4	143298296	143406669	108373	Dupl	TS cells
4	144993951	146986798	1992847	Del	TS cells
4	150979689	155152650	4172961	Del	TS cells
5	6959124	7802675	843551	Del	TS cells
5	16375214	17756859	1381645	Del	e9.5 TGCs
5	47392456	48100359	707903	Del	e9.5 TGCs
5	48125640	48453414	327774	Del	e9.5 TGCs, TS cells
5	48467998	49549707	1081709	Del	e9.5 TGCs
5	49809668	50367388	557720	Del	TS cells
5	55696889	61842680	6145791	Del	e9.5 TGCs
5	69516944	71216126	1699182	Del	e9.5 TGCs
5	79129659	85501663	6372004	Del	e9.5 TGCs
5	86803692	87448500	644808	Del	TS cells
5	91348592	91348592	0	Del	TS cells
5	104839081	105310817	471736	Del	TS cells
5	109687016	109705252	18236	Dupl	TS cells
5	149772801	150181173	408372	Del	TS cells
6	7632715	7792812	160097	Dupl	TS cells
6	8556759	8567966	11207	Del	TS cells
6	17653596	18783232	1129636	Dupl	TS cells
6	26317540	26465997	148457	Dupl	TS cells
6	33732691	33756461	23770	Dupl	TS cells
6	55457200	56625846	1168646	Dupl	TS cells
6	70457367	70647071	189704	Del	TS cells
6	74904628	80355903	5451275	Del	e9.5 TGCs
6	102530665	106109583	3578918	Del	e9.5 TGCs
6	104564313	104596496	32183	Dupl	TS cells
6	125637730	125849807	212077	Dupl	TS cells
6	128726561	128926963	200402	Dupl	TS cells
6	129653030	129752776	99746	Dupl	TS cells
6	143139727	143188256	48529	Del	TS cells
7	17697229	17715282	18053	Dupl	TS cells
7	18382929	18553296	170367	Dupl	TS cells
7	26790284	26981840	191556	Dupl	TS cells
7	46532092	46810447	278355	Del	TS cells
7	53317321	53390696	73375	Dupl	TS cells
7	54490451	55270371	779920	Dupl	TS cells
7	56444560	56453332	8772	Dupl	TS cells
7	59700647	59820001	119354	Dupl	TS cells
7	60197191	61825845	1628654	Del	e9.5 TGCs
7	66210072	66237219	27147	Dupl	TS cells
7	67051115	67731666	680551	Dupl	TS cells
7	67731666	69487659	1755993	Del	e9.5 TGCs
7	70289016	70313949	24933	Dupl	TS cells
7	72027816	72062231	34415	Dupl	TS cells
7	93057941	93155807	97866	Del	TS cells
7	101210995	102248194	1037199	Del	e9.5 TGCs
7	109390815	110483537	1092722	Del	TS cells
7	111656562	111683924	27362	Dupl	TS cells
7	114543516	117647452	3103936	Del	TS cells
7	140905859	140948393	42534	Dupl	TS cells
8	4535996	4554492	18496	Dupl	TS cells
8	15436085	15462387	26302	Dupl	TS cells
8	16192546	16484663	292117	Dupl	TS cells
8	50546467	54099592	3553125	Del	e9.5 TGCs
8	85977593	86021295	43702	Dupl	TS cells
8	99844241	104899818	5055577	Del	e9.5 TGCs
9	3556498	4469463	912965	Del	TS cells
9	10268578	10732195	463617	Del	TS cells
9	10738514	11562096	823582	Del	e9.5 TGCs, TS cells
9	11607679	11873392	265713	Del	e9.5 TGCs
9	24138587	24220836	82249	Del	TS cells
9	46719951	46928763	208812	Del	TS cells
9	81349798	82821910	1472112	Del	TS cells
9	91080506	91536087	455581	Del	e9.5 TGCs
10	47152143	49357068	2204925	Del	e9.5 TGCs
10	63507323	63530737	23414	Dupl	TS cells
10	88379728	88397459	17731	Del	TS cells
10	90343882	90352783	8901	Del	TS cells
10	100536200	104042705	3506505	Del	e9.5 TGCs
10	126592134	126592134	0	Del	TS cells
11	3030764	3091781	61017	Dupl	TS cells, Megakaryocytes
11	3091781	4067515	975734	Dupl	TS cells
11	4944113	8354524	3410411	Dupl	TS cells
11	11153509	12262703	1109194	Dupl	TS cells
11	13344212	15018470	1674258	Del	e9.5 TGCs
11	14042102	25210321	11168219	Dupl	TS cells
11	30540062	30737029	196967	Del	TS cells
11	31049571	31227779	178208	Del	TS cells
11	31578918	31590550	11632	Del	TS cells
11	33606408	34167162	560754	Dupl	TS cells
11	37281168	39728748	2447580	Del	e9.5 TGCs
11	41652230	46159396	4507166	Dupl	TS cells
11	49888460	54663943	4775483	Dupl	TS cells
11	54681414	57802891	3121477	Dupl	TS cells
11	82782314	82818334	36020	Dupl	TS cells
11	83446053	83505581	59528	Dupl	TS cells
11	116606695	116626016	19321	Del	TS cells
12	38050696	39432032	1381336	Del	e9.5 TGCs
12	47010624	51373998	4363374	Del	e9.5 TGCs
12	61830539	64871847	3041308	Del	e9.5 TGCs
12	94164099	98409336	4245237	Del	e9.5 TGCs
12	114929341	115001114	71773	Dupl	TS cells
12	115221057	115404681	183624	Dupl	TS cells
12	116233736	116291030	57294	Dupl	TS cells
12	117085890	117285103	199213	Dupl	TS cells
13	19329366	19598022	268656	Del	TS cells
13	36015186	36065953	50767	Del	TS cells
13	41062762	41175363	112601	Del	TS cells
13	61743712	62047947	304235	Dupl	TS cells
13	71338464	71694266	355802	Del	TS cells
13	77659122	79690188	2031066	Del	TS cells
13	84452964	85422396	969432	Del	TS cells
13	86064693	89138943	3074250	Del	e9.5 TGCs
13	96766654	96787141	20487	Dupl	TS cells
13	110207962	111174217	966255	Del	TS cells
14	10905169	10978320	73151	Dupl	TS cells
14	69019011	69249932	230921	Dupl	TS cells
14	81500199	85908297	4408098	Del	e9.5 TGCs
14	86592167	87974623	1382456	Del	TS cells
14	89320191	89388790	68599	Del	e9.5 TGCs
14	89410358	90067289	656931	Del	e9.5 TGCs, TS cells
14	90090922	91609437	1518515	Del	e9.5 TGCs
14	91656545	97572083	5915538	Del	e9.5 TGCs, TS cells
14	97600388	98749568	1149180	Del	e9.5 TGCs
14	107272882	114453708	7180826	Del	e9.5 TGCs
14	124951902	125164197	212295	Del	TS cells
15	14441128	20704407	6263279	Del	e9.5 TGCs
15	20734424	22747030	2012606	Del	e9.5 TGCs, TS cells
15	22767820	23630377	862557	Del	e9.5 TGCs
15	30446329	30461529	15200	Dupl	TS cells
15	30870402	30899419	29017	Dupl	TS cells
15	36149200	36159304	10104	Dupl	TS cells
15	39407371	39659478	252107	Del	TS cells
15	45071780	49688436	4616656	Del	e9.5 TGCs
15	50078982	50712419	633437	Del	TS cells
15	77244685	77413545	168860	Del	TS cells
16	44826695	45066379	239684	Del	TS cells
16	66826126	69600928	2774802	Del	e9.5 TGCs
16	70602087	74920927	4318840	Del	e9.5 TGCs
16	79635622	83707336	4071714	Del	e9.5 TGCs
16	84745279	85143439	398160	Del	TS cells
17	32835813	33341208	505395	Del	TS cells
17	40082709	40240994	158285	Dupl	TS cells
17	58267079	58281897	14818	Dupl	TS cells
17	88909936	90140583	1230647	Del	TS cells
17	90173853	91189983	1016130	Del	e9.5 TGCs, TS cells
17	91203811	94515787	3311976	Del	e9.5 TGCs
18	9795777	10034600	238823	Del	TS cells
18	16137024	17491225	1354201	Del	e9.5 TGCs
18	17531640	18178614	646974	Del	e9.5 TGCs, TS cells
18	18209858	18569641	359783	Del	e9.5 TGCs
18	27173263	29214207	2040944	Del	e9.5 TGCs
18	44146161	44826866	680705	Del	TS cells
18	57823305	57899015	75710	Dupl	TS cells
18	60468825	60507140	38315	Dupl	TS cells
18	86619114	87783414	1164300	Del	e9.5 TGCs
19	13944123	14882488	938365	Del	TS cells
19	49349761	51391288	2041527	Del	e9.5 TGCs
