# Supplementary material for: Copy Number Variation Is a Fundamental Aspect of the Placental Genome
Source: PLoS Genet. 2014 May 1;10(5):e1004290. doi: 10.1371/journal.pgen.1004290 (PMC4006706; doi:10.1371/journal.pgen.1004290)
Supplement: Table S3 — Underrepresentation/Overrepresentation in e9.5 TGCs, TS cells and the Placenta Disk (Megakaryocyte Array as Control). Summary of array results for the following conditions: TGCs vs. embryo, ES cells vs. TS cells, and placenta disk cells vs. embryo. The cghFLasso program utilizes reference arrays to call underrepresentations/overrepresentations [21]. Therefore, this table summarizes calls when the TGCs/embryo, ES/TS cells, and placenta disk/embryo arrays were compared to the megakaryocyte/embryo arrays. A underrepresentation or overrepresentation was only called if present in both biological replicates at an FDR = 0.0001. Del/Dupl = underrepresentation or overrepresentation in TGCs, TS cells or placenta disk. There are only underrepresented regions (UR domains) called for e9.5 TGCs. There are no underrepresentations or overrepresentations called in the placenta disk. As both cultured TS and ES cells may have underrepresentations/overrepresentations due to culturing [22], underrepresentations/overrepresentations in TS cells could also be overrepresentations/underrepresentations in ES cells. Putative underreplicated regions in TS cells generally do not correspond to UR domains in e9.5 TGCs. (XLSX) [file pgen.1004290.s012.xlsx]

## Sheet: Sheet1
Deletions/Duplications in e9.5 TGCs, TS cells and the Placenta Disk (Megakaryocyte Array as Control)
Chromosome	Start Position	End Position	Size (bp)	Del/Dupl	Samples
1	25773427	29128068	3354641	Del	e9.5 TGCs
1	26305314	26305314	0	Dupl	TS cells
1	44743936	44743936	0	Del	TS cells
1	101365447	105720596	4355149	Del	e9.5 TGCs
1	101783952	101807488	23536	Dupl	TS cells
1	110379623	118885246	8505623	Del	e9.5 TGCs
1	141582304	141678727	96423	Del	TS cells
1	142272065	144264702	1992637	Del	e9.5 TGCs
1	146977407	150845055	3867648	Del	e9.5 TGCs
1	153397764	153436689	38925	Dupl	TS cells
2	3010301	4698694	1688393	Dupl	TS cells
2	5847349	11938676	6091327	Dupl	TS cells
2	18015911	18438486	422575	Dupl	TS cells
2	20255962	23208148	2952186	Dupl	TS cells
2	24264658	25012770	748112	Dupl	TS cells
2	26351032	27272683	921651	Dupl	TS cells
2	27894983	28846515	951532	Dupl	TS cells
2	31219968	31638675	418707	Dupl	TS cells
2	32983688	33300230	316542	Dupl	TS cells
2	33709580	37217906	3508326	Dupl	TS cells
2	37814184	39957982	2143798	Dupl	TS cells
2	40614368	42680065	2065697	Del	e9.5 TGCs
2	42026175	44855057	2828882	Dupl	TS cells
2	46748696	48915298	2166602	Dupl	TS cells
2	49648417	50522683	874266	Dupl	TS cells
2	57701606	58185369	483763	Dupl	TS cells
2	59202740	60119430	916690	Dupl	TS cells
2	60158836	64760129	4601293	Dupl	TS cells
2	65945446	66757259	811813	Dupl	TS cells
2	68245583	68934037	688454	Dupl	TS cells
2	72058521	74218266	2159745	Dupl	TS cells
2	74990451	75969992	979541	Dupl	TS cells
2	77128700	80168137	3039437	Dupl	TS cells
2	80482987	81361994	879007	Dupl	TS cells
2	81967220	84027961	2060741	Dupl	TS cells
2	86755225	88517742	1762517	Del	e9.5 TGCs
2	89127317	90804683	1677366	Dupl	TS cells
2	91248738	91656079	407341	Dupl	TS cells
2	92083614	93189144	1105530	Dupl	TS cells
2	95051515	96498307	1446792	Dupl	TS cells
2	96166647	100075888	3909241	Del	e9.5 TGCs
2	100173831	100173831	0	Del	TS cells
2	101236354	101611752	375398	Dupl	TS cells
2	102547561	104373806	1826245	Dupl	TS cells
2	106084224	108044648	1960424	Dupl	TS cells
2	110523815	112523167	1999352	Dupl	TS cells
2	117810798	119147418	1336620	Dupl	TS cells
2	119742234	120684579	942345	Dupl	TS cells
2	121273202	125772461	4499259	Dupl	TS cells
2	126839896	127194157	354261	Dupl	TS cells
2	127579041	133798600	6219559	Dupl	TS cells
2	141529080	145681437	4152357	Dupl	TS cells
2	151332868	151678092	345224	Dupl	TS cells
2	152335572	153361455	1025883	Dupl	TS cells
2	154561614	157199969	2638355	Dupl	TS cells
2	158563194	160779855	2216661	Dupl	TS cells
2	161355379	163635238	2279859	Dupl	TS cells
2	163809174	169457761	5648587	Dupl	TS cells
2	172049299	174184576	2135277	Dupl	TS cells
2	179938316	180393659	455343	Dupl	TS cells
2	181213156	181722027	508871	Dupl	TS cells
3	43840461	47919524	4079063	Del	e9.5 TGCs
3	48117720	49713443	1595723	Del	TS cells
3	49896955	50155431	258476	Del	TS cells
3	71406051	73517796	2111745	Del	e9.5 TGCs
3	110878881	114341468	3462587	Del	e9.5 TGCs
3	114366952	114474494	107542	Del	e9.5 TGCs, TS cells
3	114492143	114514109	21966	Del	TS cells
3	137524571	137620018	95447	Del	TS cells
3	148279136	148279136	0	Dupl	TS cells
4	25220491	25303463	82972	Dupl	TS cells
4	26522055	30466328	3944273	Del	e9.5 TGCs
4	64816107	68543410	3727303	Del	e9.5 TGCs
4	66871279	67429657	558378	Dupl	TS cells
4	74199490	74790418	590928	Del	TS cells
4	74834115	74966865	132750	Del	e9.5 TGCs, TS cells
4	74992354	79825941	4833587	Del	e9.5 TGCs
4	90149194	92628748	2479554	Del	e9.5 TGCs
4	113266186	113993117	726931	Del	TS cells
4	121649423	121767327	117904	Del	TS cells
4	135615065	135615065	0	Dupl	TS cells
4	135826124	135853273	27149	Del	TS cells
4	136277108	136625893	348785	Del	TS cells
4	145661401	146986798	1325397	Del	TS cells
4	150979689	155152650	4172961	Del	TS cells
5	6959124	7331740	372616	Del	TS cells
5	47392456	48125640	733184	Del	e9.5 TGCs
5	48143995	48272688	128693	Del	e9.5 TGCs, TS cells
5	48294219	49414422	1120203	Del	e9.5 TGCs
5	55696889	61597303	5900414	Del	e9.5 TGCs
5	69671293	70902415	1231122	Del	e9.5 TGCs
5	79129659	81041931	1912272	Del	e9.5 TGCs
5	82093832	85501663	3407831	Del	e9.5 TGCs
5	104980729	105310817	330088	Del	TS cells
5	109687016	109705252	18236	Dupl	TS cells
5	149772801	150181173	408372	Del	TS cells
6	7632715	7792812	160097	Dupl	TS cells
6	8556759	8567966	11207	Del	TS cells
6	26317540	26465997	148457	Dupl	TS cells
6	33732691	33756461	23770	Dupl	TS cells
6	55457200	56127069	669869	Dupl	TS cells
6	70457367	70647071	189704	Del	TS cells
6	74904628	79946126	5041498	Del	e9.5 TGCs
6	102708606	105955746	3247140	Del	e9.5 TGCs
6	104596496	104596496	0	Dupl	TS cells
6	125663662	125849807	186145	Dupl	TS cells
6	129653030	129752776	99746	Dupl	TS cells
6	143139727	143188256	48529	Del	TS cells
7	17697229	17715282	18053	Dupl	TS cells
7	18382929	18526688	143759	Dupl	TS cells
7	26790284	26981840	191556	Dupl	TS cells
7	46532092	46810447	278355	Del	TS cells
7	53317321	53390696	73375	Dupl	TS cells
7	54490451	55270371	779920	Dupl	TS cells
7	56444560	56453332	8772	Dupl	TS cells
7	59700647	59820001	119354	Dupl	TS cells
7	60197191	61772089	1574898	Del	e9.5 TGCs
7	66210072	66237219	27147	Dupl	TS cells
7	67051115	67731666	680551	Dupl	TS cells
7	68104318	69141711	1037393	Del	e9.5 TGCs
7	70289016	70313949	24933	Dupl	TS cells
7	93057941	93155807	97866	Dupl	TS cells
7	109390815	110483537	1092722	Del	TS cells
7	111656562	111683924	27362	Dupl	TS cells
7	114543516	116886902	2343386	Del	TS cells
7	117596068	117647452	51384	Del	TS cells
7	140905859	140948393	42534	Dupl	TS cells
8	4535996	4554492	18496	Dupl	TS cells
8	15436085	15462387	26302	Dupl	TS cells
8	50546467	54099592	3553125	Del	e9.5 TGCs
8	99844241	104899818	5055577	Del	e9.5 TGCs
9	24138587	24220836	82249	Del	TS cells
9	81387694	82821910	1434216	Del	TS cells
10	47152143	49357068	2204925	Del	e9.5 TGCs
10	88379728	88397459	17731	Del	TS cells
10	90343882	90352783	8901	Del	TS cells
10	100536200	103838396	3302196	Del	e9.5 TGCs
11	3256884	3567657	310773	Dupl	TS cells
11	7710179	8354524	644345	Dupl	TS cells
11	11601219	12109214	507995	Dupl	TS cells
11	13344212	14882216	1538004	Del	e9.5 TGCs
11	18816222	24503967	5687745	Dupl	TS cells
11	30540062	30737029	196967	Del	TS cells
11	31049571	31227779	178208	Del	TS cells
11	31578918	31590550	11632	Del	TS cells
11	37281168	39728748	2447580	Del	e9.5 TGCs
11	50048571	54353437	4304866	Dupl	TS cells
11	54694733	57802891	3108158	Dupl	TS cells
11	116606695	116626016	19321	Del	TS cells
12	47010624	51026322	4015698	Del	e9.5 TGCs
12	61977035	64764735	2787700	Del	e9.5 TGCs
12	94434758	98202987	3768229	Del	e9.5 TGCs
12	115221057	115404681	183624	Dupl	TS cells
12	116233736	116291030	57294	Dupl	TS cells
12	117085890	117274742	188852	Dupl	TS cells
13	41062762	41153280	90518	Del	TS cells
13	61743712	62047947	304235	Dupl	TS cells
13	71338464	71694266	355802	Del	TS cells
13	77735881	78023858	287977	Del	TS cells
13	84512162	85406874	894712	Del	TS cells
13	86064693	89138943	3074250	Del	e9.5 TGCs
13	96766654	96787141	20487	Dupl	TS cells
13	110345705	111174217	828512	Del	TS cells
14	10905169	10978320	73151	Dupl	TS cells
14	69019011	69249932	230921	Dupl	TS cells
14	81519761	85908297	4388536	Del	e9.5 TGCs
14	87402368	87974623	572255	Del	TS cells
14	89320191	89388790	68599	Del	e9.5 TGCs
14	89410358	90067289	656931	Del	e9.5 TGCs, TS cells
14	90090922	91656545	1565623	Del	e9.5 TGCs
14	91702819	97572083	5869264	Del	e9.5 TGCs, TS cells
14	97600388	98749568	1149180	Del	e9.5 TGCs
14	107603368	114022963	6419595	Del	e9.5 TGCs
14	125062627	125164197	101570	Del	TS cells
15	14441128	20961885	6520757	Del	e9.5 TGCs
15	20974862	22747030	1772168	Del	e9.5 TGCs, TS cells
15	22767820	23630377	862557	Del	e9.5 TGCs
15	30446329	30461529	15200	Dupl	TS cells
15	36149200	36159304	10104	Dupl	TS cells
15	39407371	39659478	252107	Del	TS cells
15	45912719	49535641	3622922	Del	e9.5 TGCs
15	77310653	77413545	102892	Del	TS cells
16	44826695	44909023	82328	Del	TS cells
16	66920192	69600928	2680736	Del	e9.5 TGCs
16	71005044	74920927	3915883	Del	e9.5 TGCs
16	79809911	83408166	3598255	Del	e9.5 TGCs
17	32919984	33116902	196918	Del	TS cells
17	40082709	40240994	158285	Dupl	TS cells
17	58267079	58273338	6259	Dupl	TS cells
17	90173853	94038709	3864856	Del	e9.5 TGCs
18	9795777	10017788	222011	Del	TS cells
18	16137024	17491225	1354201	Del	e9.5 TGCs
18	17531640	18178614	646974	Del	e9.5 TGCs, TS cells
18	18209858	18525514	315656	Del	e9.5 TGCs
18	57823305	57899015	75710	Dupl	TS cells
18	60468825	60507140	38315	Dupl	TS cells
19	31626169	31639184	13015	Dupl	TS cells
19	49746130	51175240	1429110	Del	e9.5 TGCs
