# Supplementary material for: Copy Number Variation Is a Fundamental Aspect of the Placental Genome
Source: PLoS Genet. 2014 May 1;10(5):e1004290. doi: 10.1371/journal.pgen.1004290 (PMC4006706; doi:10.1371/journal.pgen.1004290)
Supplement: Table S4 — Whole genome sequencing statistics. Number of mapped reads and coverage for each sequenced sample. Coverage was calculated by the following formula: [Read length (101 bps) * Read number (mapped reads for a specific sample)]/Size of mouse haploid genome (2.7×109 bps). (XLSX) [file pgen.1004290.s013.xlsx]

## Sheet: Sheet1
Sample Name	Mapped Reads	Coverage
LitterA_TGC-01	283664565	10.6112
LitterA_Embryo-01	240271120	8.98792
LitterA_TGC-02	324208586	12.1278
LitterA_Embryo-02	201769915	7.54769
LitterB_TGC-01	342917205	12.8276
LitterB_Embryo-01	244064083	9.1298
LitterB_TGC-03	397680391	14.8762
LitterB_Embryo-03	316518988	11.8402
LitterC_TGC-02	367564858	13.7496
LitterC_Embryo-02	291414473	10.9011
LitterC_TGC-07	394724075	14.7656
LitterC_Embryo-07	336280425	12.5794
