# Supplementary material for: Copy Number Variation Is a Fundamental Aspect of the Placental Genome
Source: PLoS Genet. 2014 May 1;10(5):e1004290. doi: 10.1371/journal.pgen.1004290 (PMC4006706; doi:10.1371/journal.pgen.1004290)
Supplement: Table S5 — UR domains in six e9.5 individuals (WGS). UR domain locations in six e9.5 individual from three different litters (A, B and C). UR domains common to all six samples are in bold. Samples with the least number of UR domains have a subset of the UR domains found in the samples with the most UR domains. In addition, the size of the shared UR domains are smaller in the samples with fewer UR domains. (XLSX) [file pgen.1004290.s014.xlsx]

## Sheet: Sheet1
Chromosome	LitterA-01	LitterA-02	LitterB-01	LitterB-03	LitterC-02	LitterC-07
1	3000000-3160000
1	18055000-19025000		18285000-18750000			18495000-18550000
1	25250000-29910000	25665000-29460000	25580000-29525000	25780000-29300000	26170000-29150000	25730000-29360000
1	47895000-50520000	48815000-50060000	48720000-50040000	49025000-49885000	49295000-49740000	48840000-49995000
1	68110000-69780000		68610000-69305000			68915000-69010000
1	96735000-97630000
1	100985000-106185000	101645000-105735000	101520000-105875000	101680000-105765000	101895000-105555000	101545000-105985000
1	109690000-119300000	110175000-118970000	110230000-119120000	110375000-119110000	110610000-118845000	110200000-119155000
1	142065000-144695000	142725000-144270000	142750000-144195000	142940000-144085000	143185000-143900000	142875000-144145000
1	146390000-151260000	146920000-150790000	146890000-150995000	147060000-150775000	147215000-150595000	146980000-150930000
2	40045000-43455000	41400000-42565000	40885000-42960000	41255000-42775000	41835000-42470000	40930000-42970000
2	45250000-47225000
2	53935000-55950000	54550000-55010000	54450000-55180000	54750000-54785000		54565000-55020000
2	63210000-64170000
2	86065000-89430000		86820000-87700000	86870000-87205000		86745000-88710000
2	95190000-100650000	95955000-100255000	95825000-100185000	95830000-100095000	96125000-99900000	95740000-100200000
2	107800000-108715000
3	3685000-6855000	4255000-5340000	3710000-6560000	4235000-5105000	43770000-47460000	3460000-6205000
3	11825000-13425000		12185000-12725000			12325000-12495000
3	16790000-17480000
3	23060000-25380000		24215000-24975000			23635000-25070000
3	42970000-48615000	43615000-47660000	43440000-47870000	43665000-47595000		43485000-47895000
3	70745000-74740000	71255000-73975000	71085000-74240000	71290000-73905000	71440000-73815000	71115000-74270000
3	75385000-77490000		76470000-76615000			76555000
3	81230000-81270000
3	110045000-114715000	110525000-114190000	110430000-114345000	110530000-114060000	110690000-113795000	110505000-114180000
3	118280000-119370000		118675000-118945000
3	124810000-125290000
3	140020000-141235000		140525000-140855000
3	149925000-150300000
3	159105000-159595000		159160000-159595000			159335000-159595000
4	13450000-13940000		13645000-13710000			13650000-13695000
4	16670000-19035000	17670000-18580000	17545000-18685000	18145000-18315000		17760000-18555000
4	25155000-30945000	26045000-30255000	25705000-30385000	26235000-30145000	26495000-29965000	25945000-30305000
4	35985000-38950000	36745000-38440000	36410000-38600000	36895000-38385000	37600000-38205000	36655000-38550000
4	50705000-51915000
4	64550000-69050000	65110000-68520000	64785000-68765000	65000000-68560000	65085000-68045000	64635000-68805000
4	71280000-71740000		71420000-71460000
4	74460000-80140000	74815000-79825000	74745000-79800000	74940000-79685000	75100000-79600000	74715000-79885000
4	89920000-93355000	90460000-92560000	90275000-92875000	90510000-92575000	90745000-92175000	90365000-92805000
4	112475000-112730000
5	10840000-12665000		11785000-12045000
5	15850000-18425000	16285000-17945000	16080000-18025000	16235000-17790000		16235000-17975000
5	46945000-50305000	47470000-48865000	47235000-49940000	47450000-49415000	47605000-48815000	47255000-49835000
5	55405000-62100000	56015000-61735000	55830000-61700000	56095000-61635000	56225000-61460000	55940000-61665000
5	69250000-71535000	69855000-70740000	69765000-70905000	69990000-70600000	70235000-70310000	69785000-70795000
5	78750000-85940000	79590000-85405000	79200000-85415000	81475000-85325000	82380000-85120000	79710000-85365000
6	9645000-10975000	10315000-10335000	10305000-10345000
6	19715000-21035000
6	25920000-26885000
6	44720000-46035000		45455000-45505000
6	62310000-64115000	63060000-63090000	62990000-63280000			62970000-63360000
6	68905000-68950000
6	74220000-80745000	74750000-80015000	74705000-80185000	74900000-80025000	75110000-79870000	74745000-80215000
6	102065000-106695000	102590000-106250000	102410000-106505000	102465000-106335000	102635000-106155000	102425000-106520000
6	109890000-110090000
6	131285000-132340000
7	8470000-8595000
7	8810000-9390000		8965000-9390000			9270000-9390000
7	9520000-10110000		9520000-10110000	9825000-10110000		9585000-10110000
7	10440000-11235000		10440000-10740000	10440000-10795000		10440000-10945000
7	58745000-61995000	60075000-61605000	59030000-61700000	59515000-61580000	60935000-61390000	59360000-61700000
7	67755000-69550000	68495000-69020000	68125000-69250000	68515000-69005000		68245000-69240000
7	92660000-92760000
7	100965000-102690000	101455000-102005000	101430000-102220000	101530000-102030000		101430000-102305000
8	5495000-7345000		6495000-6950000			6750000-6905000
8	29500000-31530000		29605000-31505000	29740000-31295000		29550000-31220000
8	38390000-39570000
8	49985000-55005000	5040000-541900000	50315000-54570000	50385000-54325000	50675000-54110000	50240000-54500000
8	61310000-62290000	61715000-61825000	61720000-61810000
8	65315000-65895000
8	99535000-105385000	99895000-104910000	99875000-105045000	99965000-104905000	100035000-104865000	99830000-105135000
9	4890000-5775000		5365000-5450000
9	10210000-12190000	11175000-11695000	10925000-11715000	11300000-11565000		10845000-11825000
9	16665000-18480000		17480000-17555000
9	81015000-82105000		81580000-81700000
9	90965000-91990000	91150000-91600000	91240000-91470000	91290000-91390000		91230000-91560000
9	93380000-93925000
10	15490000-15855000
10	31630000-32450000
10	46560000-49630000	47195000-49205000	46990000-49265000	47445000-48995000	47750000-48835000	46965000-49265000
10	64955000-64995000
10	100230000-104730000	100825000-104090000	100635000-103975000	100815000-103835000	100945000-103700000	100660000-103995000
10	112750000-113330000
10	124350000-124550000
10	129615000-129990000		129865000-129990000
11	12965000-15435000	13400000-15045000	13215000-15085000	13345000-14975000	13635000-13945000	13250000-15050000
11	25300000-26085000					25405000-25665000
11	27860000-27890000
11	36700000-40895000	37100000-39790000	36955000-40255000	37115000-39750000	37290000-39450000	36930000-40195000
11	41020000-42210000
11	91385000-92515000	91870000-91880000	91705000-92075000	91835000-91925000		91705000-92070000
12	37875000-39820000		38335000-38740000			38345000-38755000
12	43615000-45020000		44245000-44375000
12	46040000-51610000	46890000-50955000	46700000-51180000	46835000-50975000	47225000-50645000	46450000-51155000
12	61375000-65445000	61870000-65005000	61845000-65040000	61965000-64830000	62165000-64635000	61810000-64965000
12	67370000-69380000
12	93910000-98995000	94355000-98485000	94330000-98590000	94395000-98570000	94500000-98315000	94315000-98585000
12	120615000-121255000	121005000-121255000	120875000-121255000			121055000-121255000
13	78885000-80440000
13	82790000-	83600000-83910000	83295000-84260000			83450000-84165000
13	-89705000	86215000-89010000	86205000-89160000	86425000-88995000	86650000-88830000	86190000-89115000
13	118635000-118940000
14	38960000-40645000		39280000-40005000	39410000-39820000		39320000-39960000
14	80830000-86300000	81415000-85735000	81295000-85840000	81465000-85570000	81615000-85375000	81280000-85710000
14	88710000-98900000	89115000-98560000	89105000-98680000	89265000-98520000	89430000-98395000	89185000-98635000
14	107050000-114740000	107385000-114245000	107450000-114260000	107615000-114145000	107745000-113965000	10751500-1142450000
14	115770000-117750000		116285000-116795000			116290000-117025000
14	124550000-125175000	124900000-125175000	124810000-125175000	125025000-125175000		124885000-125175000
15	13660000-23770000	14410000-23225000	14100000-23405000	14280000-23240000	14605000-23060000	14200000-23350000
15	45125000-50530000	45655000-49800000	45495000-49970000	45695000-49640000	45850000-49435000	45520000-49935000
15	69490000-70500000		69980000-70010000			69835000-70100000
16	39835000-42820000	40765000-41695000	40325000-42335000	40420000-42130000	40820000-41465000	40240000-42380000
16	52825000-54600000	53270000-53605000	53215000-53910000			53205000-53640000
16	60375000-62645000	60885000-61910000	60785000-62035000	60940000-61155000		60905000-61590000
16	63070000-64380000		63560000-63975000	63800000-63810000		63555000-63955000
16	66500000-70215000	67090000-69410000	67020000-69495000	67225000-69295000	67275000-69090000	67080000-69425000
16	70620000-75375000	71080000-74805000	70955000-74930000	71180000-74760000	71335000-74650000	70975000-74955000
16	79395000-84010000	79770000-83620000	79755000-83650000	79850000-83550000	79945000-83460000	79795000-83600000
17	19215000-20115000
17	38270000-40245000	39460000-39840000	38720000-39690000	38805000-39315000		38565000-39550000
17	59280000-61975000	60885000-60980000	59875000-61315000			59895000-61305000
17	90075000-94615000	90445000-94030000	90385000-94435000	90405000-94175000	90665000-93855000	90365000-94345000
18	16075000-19270000	16580000-18850000	16245000-18940000	16440000-18580000	16755000-18275000	16345000-18815000
18	26690000-29970000	27410000-29385000	27255000-29565000	27350000-29440000	27570000-29040000	27225000-29725000
18	51810000-52105000
18	71685000-72645000		72095000-72175000			72120000-72120000
18	86295000-88425000	86725000-88030000	86580000-88090000	86640000-87790000	86920000-87375000	86660000-87975000
19	49110000-52000000	49755000-51495000	49535000-51640000	49550000-51555000	50135000-51295000	49350000-51645000
