# Supplementary material for: Copy Number Variation Is a Fundamental Aspect of the Placental Genome
Source: PLoS Genet. 2014 May 1;10(5):e1004290. doi: 10.1371/journal.pgen.1004290 (PMC4006706; doi:10.1371/journal.pgen.1004290)
Supplement: Table S6 — Late-replicating regions containing UR domains. Late-replicating regions that contain UR domains. Replication timing regions defined by the R/Bioconductor program DNAcopy [36]. Asterisk marks the one UR domain that does not fall completely within the late-replicating region defined by DNA copy, but that is entirely late-replicating when viewed on the UCSC genome browser. (XLSX) [file pgen.1004290.s015.xlsx]

## Sheet: Sheet1
Chromosome	Start-Stop	Mean Log2	Size (bp)	UR domain Start-Stop
1	96,586,216-107,056,459	-2.1865	10470243	101,895,000-105,555,000
1	108,945,738-119,843,613	-2.0112	10897875	110,610,000-118,845,000
1	141,470,856-145,119,273	-1.8478	3648417	143,185,000-143,900,000
1	145,989,980-152,050,304	-1.7287	6060324	147,215,000-150,595,000
1	24,385,234-30,445,445	-2.1049	6060211	26,170,000-29,150,000
1	47,129,050-51,088,975	-1.7266	3959925	49,295,000-49,740,000
2	39,433,757-48,852,975	-2.0028	9419218	41,835,000-42,470,000
2	94,425,560-101,239,582	-1.8126	6814022	96,125,000-99,900,000
3	109,325,968-114,772,459	-1.9423	5446491	110,690,000-113,795,000
3	41,821,439-50,373,711	-1.6663	8552272	43,770,000-47,460,000
3	69,707,643-78,779,770	-1.8091	9072127	71,440,000-73,815,000
4	22,292,735-31,808,046	-1.9647	9515311	26,495,000-29,965,000
4	35,481,128-39,873,773	-1.9359	4392645	37,600,000-38,205,000
4	63,922,365-81,945,220	-2.0394	18022855	65,085,000-68,045,000; 75,100,000-79,600,000
4	89,227,562-94,097,971	-1.9347	4870409	90,745,000-92,175,000
5	44,925,033-52,306,932	-2.0886	7381899	47,605,000-48,815,000
5	55,410,067-63,925,570	-1.531	8515503	56,225,000-61,460,000
5	68,613,758-72,564,361	-1.9993	3950603	70,235,000-70,310,000
5	78,245,246-88,756,994	-1.8903	10511748	82,380,000-85,120,000
6	101,571,442-106,213,112	-2.2212	4641670	102,635,000-106,155,000
6	73,623,475-81,607,481	-2.0596	7984006	75,110,000-79,870,000
7	57,673,412-62,626,718	-2.1288	4953306	60,935,000-61,390,000
8	98,955,388-106,242,444	-1.7747	7287056	100,035,000-104,865,000
8	49,566,171-59,775,553	-2.0705	10209382	50,675,000-54,110,000
10	99,192,284-107,189,031	-2.1206	7996747	100,945,000-103,700,000
10	45,651,397-51,703,435	-1.9482	6052038	47,750,000-48,835,000
11	12,639,213-16,201,245	-1.9463	3562032	13,635,000-13,945,000
11	36,502,535-40,255,738	-1.9753	3753203	37,290,000-39,450,000
12	41,886,376-52,142,151	-1.8427	10255775	47,225,000-50,645,000
12	60,644,749-65,837,816	-1.6982	5193067	62,165,000-64,635,000
12	93,470,968-99,240,929	-1.6957	5769961	94,500,000-98,315,000
13	75,164,641-90,886,451	-1.9285	15721810	86,650,000-88,830,000
14	106,462,697-118,170,164	-1.8418	11707467	107,745,000-113,965,000
14	80,518,213-87,311,690	-1.7876	6793477	81,615,000-85,375,000
14	88,069,701-98,291,906	-1.449	10222205	89,430,000-98,395,000*
15	13,175,297-24,774,883	-1.6421	11599586	14,605,000-23,060,000
15	39,324,397-50,986,231	-1.8297	11661834	45,850,000-49,435,000
16	39,242,062-43,486,877	-2.0787	4244815	40,820,000-41,465,000
16	63,154,101-77,945,542	-2.0166	14791441	67,275,000-69,090,000; 71,335,000-74,650,000
16	78,758,798-87,039,507	-1.8395	8280709	79,945,000-83,460,000
17	89,385,279-94,920,652	-2.0733	5535373	90,665,000-93,855,000
18	15,814,774-20,189,060	-2.0093	4374286	16,755,000-18,275,000
18	26,041,536-31,236,593	-2.0097	5195057	27,570,000-29,040,000
18	85,455,889-90,424,793	-2.1173	4968904	86,920,000-87,375,000
19	48,566,927-52,715,579	-2.181	4148652	50,135,000-51,295,000
